# Supplementary material for: Pb Stress and Ectomycorrhizas: Strong Protective Proteomic Responses in Poplar Roots Inoculated with Paxillus involutus Isolate and Characterized by Low Root Colonization Intensity
Source: Int J Mol Sci. 2021 Apr 21;22(9):4300. doi: 10.3390/ijms22094300 (PMC8122328; doi:10.3390/ijms22094300)
Supplement: Supplementary file 1 [file ijms-22-04300-s001.zip]

Archive with 5 entries (4 files):
- supplementary files/
- supplementary files/Fig. S1 Representative images of poplars grown in jars_IV2021.pptx
- supplementary files/Fig._S2_Foliar_biochemistry_IV2021.pptx
- supplementary files/Table S1_IV2021.xlsx
- supplementary files/Table S2_IV2021.xlsx
