# Supplementary material for: Pb Stress and Ectomycorrhizas: Strong Protective Proteomic Responses in Poplar Roots Inoculated with Paxillus involutus Isolate and Characterized by Low Root Colonization Intensity
Source: Int J Mol Sci. 2021 Apr 21;22(9):4300. doi: 10.3390/ijms22094300 (PMC8122328; doi:10.3390/ijms22094300)
Supplement: Supplementary file 1 [file ijms-22-04300-s001.zip › supplementary files/Table S1_IV2021.xlsx]

## Sheet: NM-Control vs NM-Pb(1)
No	ID	Protein name	Biological process	OS	OCG group	Target P	Uniprot localization	Peptides	Razor + unique peptides	Unique peptides	Sequence coverage [%]	Unique + razor sequence coverage [%]	Unique sequence coverage [%]	Mol. weight [kDa]	Score	Intensity	MS/MS Count	-Log Student's T-test p-value	Student's T-test q-value	Student's T-test Difference	Student's T-test Test statistic
MORE IN NM-Pb
1	Q08062	Malate dehydrogenase. Cytoplasmic	carbohydrate metabolism	Zea mays	C	not detected	PM	5	1	1	23.8	6.6	6.6	35.59	323.31	42558000000	127	1.72386	0.0344242	-3.86306	-2.85657
2	P50218	Isocitrate dehydrogenase [NADP]	carbohydrate metabolism	Nicotiana tabacum	C	not detected	not detected	7	5	0	15.9	10.4	0	46.729	173.84	10938000000	49	1.65615	0.0391304	-2.2334	-2.7611
3	O24011	V-type proton ATPase 16 kDa proteolipid subunit	energy, membrane transpassing	Solanum lycopersicum	C	S	V	2	2	2	28.7	28.7	28.7	16.599	174.94	12312000000	27	1.63534	0.0394366	-1.94141	-2.73181
4	Q9FJ95	Sorbitol dehydrogenase	carbohydrate metabolism	Arabidopsis thaliana	Q	not detected	C,PM,M	2	2	2	9.6	9.6	9.6	39.255	5.0208	5177800000	34	2.38584	0.0138824	-1.78403	-3.81632
5	Q43873	Peroxidase	redox regulation	Arabidopsis thaliana	G	S	S	2	2	2	7	7	7	35.927	5.2806	6270400000	81	1.87388	0.0270175	-1.68599	-3.06927
6	P04078	Glutamine synthetase cytosolic isozyme	AA metabolism	Medicago sativa	E	not detected	not detected	8	2	0	21.6	11	0	39.107	323.31	11143000000	633	2.04451	0.0226957	-1.56087	-3.31402
7	Q9ZRI7	Elongation factor 1-gamma	protein biosynthesis	Oryza sativa subsp. japonica	J	S	not detected	3	3	1	9.6	9.6	4.5	47.478	13.078	7324200000	117	1.90436	0.0257455	-1.50733	-3.11275
8	Q9FIE8	UDP-glucuronic acid decarboxylase	carbohydrate metabolism	Arabidopsis thaliana	C	Chl	not detected	2	2	2	7.3	7.3	7.3	38.569	6.1175	3056600000	45	3.85416	0.0012	-1.50398	-6.30646
9	Q9C5B9	Probable aldo-keto reductase 1	redox regulation	Arabidopsis thaliana	C	not detected	not detected	3	2	2	9	5.8	5.8	37.596	105	6398700000	195	3.96391	0.000888889	-1.48567	-6.5218
10	P29196	Phosphoenolpyruvate carboxylase. housekeeping isozyme	carbohydrate metabolism	Solanum tuberosum	C	not detected	not detected	13	4	0	17.1	6.3	0	110.31	35.743	6268500000	58	1.87981	0.0274286	-1.37844	-3.07773
11	P04707	Alcohol dehydrogenase 2	redox regulation	Zea mays	Q	not detected	C	3	2	1	14.5	11.6	7.1	41.054	39.844	4135100000	103	1.95328	0.0244706	-1.34373	-3.18273
12	P36181	Heat shock cognate protein 80	stress response, chaperone	Solanum lycopersicum	O	S	C	12	3	3	22.7	6.7	6.7	80.135	187.04	1847100000	65	1.64402	0.0392571	-1.24873	-2.74402
13	P31405	V-type proton ATPase catalytic subunit A	energy, membrane transpassing	Gossypium hirsutum	U	not detected	V	16	2	0	33.9	3.5	0	68.522	16.157	1257000000	65	3.30717	0.00266667	-1.23656	-5.30134
14	P35016	Endoplasmin homolog	chaperone	Catharanthus roseus	O	S	ER	5	4	4	7.7	6.2	6.2	93.491	10.75	4657300000	55	2.52245	0.0105333	-1.17957	-4.02334
15	Q8LPJ3	Probable alpha-mannosidase	carbohydrate metabolism	Arabidopsis thaliana	G	S	V,CW	2	2	2	1.2	1.2	1.2	115.9	14.89	2463700000	40	1.47678	0.0488941	-1.01502	-2.50911
16	Q9FSF0	Malate dehydrogenase. Cytoplasmic	carbohydrate metabolism	Nicotiana tabacum	C	not detected	not detected	6	6	0	22.3	22.3	0	35.407	318.89	73561000000	929	3.44832	0.003	-0.92502	-5.55052
17	P80572	Alcohol dehydrogenase class-3	redox regulation	Pisum sativum	Q	not detected	not detected	2	2	2	10.1	10.1	10.1	40.488	66.338	2372200000	47	3.55147	0.00181818	-0.868025	-5.73693
18	Q43697	Tubulin beta-5 chain	cytoskeleton	Zea mays	Z	not detected	Z	21	21	0	69.2	69.2	0	50.043	323.31	63998000000	1203	2.57813	0.00942857	-0.688463	-4.10883
19	B9DGD6	Acetyl-coenzyme A synthetase. chloroplastic/glyoxysomal	lipid metabolism	Arabidopsis thaliana	I	Chl	Chl,P	3	3	3	5.1	5.1	5.1	81.888	38.07	2946900000	72	3.17513	0.00333333	-0.651212	-5.07411
20	P55737	Heat shock protein 90-2	stress response, chaperone	Arabidopsis thaliana	O	S	C	12	7	2	23.2	11.6	2.3	80.063	81.455	36183000000	613	3.39502	0.00276923	-0.565832	-5.45564
21	B9HSR7	Cyanate hydratase	secondary metabolism	Populus trichocarpa	E	not detected	not detected	2	2	2	21.6	21.6	21.6	18.415	114.1	1341900000	65	2.09481	0.022381	-0.564403	-3.38688
22	Q6Z4G3	UDP-arabinopyranose mutase	carbohydrate metabolism	Oryza sativa subsp. japonica	O	not detected	G	7	2	2	29	11.2	11.2	41.279	29.946	2078200000	54	2.46214	0.0122581	-0.532544	-3.93146
23	Q43473	Tubulin alpha-1 chain	cytoskeleton	Hordeum vulgare	Z	not detected	Z	14	3	0	42.4	9.8	0	49.596	173.07	6138400000	291	1.82595	0.0290169	-0.504152	-3.0011
24	P48977	Alcohol dehydrogenase	redox regulation	Malus domestica	Q	not detected	not detected	4	4	1	15.8	15.8	5.8	41.408	41.632	6922400000	54	1.49588	0.0484878	-0.49979	-2.53592
25	Q9STS1	Betaine aldehyde dehydrogenase 2. mitochondrial	secondary metabolism	Arabidopsis thaliana	C	M	M	2	2	2	8.9	8.9	8.9	54.918	4.6241	1197900000	34	1.95416	0.02488	-0.49124	-3.18399
26	Q9SJA7	Probable sarcosine oxidase	secondary metabolism	Arabidopsis thaliana	E	not detected	not detected	2	2	2	6.5	6.5	6.5	45.701	5.8353	1394900000	46	2.33704	0.0135135	-0.488759	-3.74328
27	Q40665	Tubulin beta-3 chain	cytoskeleton	Oryza sativa subsp. japonica	Z	not detected	Z	21	6	1	69.3	24.2	2.5	50.121	167.58	8771300000	147	3.166	0.00315789	-0.487105	-5.05859
28	Q96558	UDP-glucose 6-dehydrogenase 1	carbohydrate metabolism	Glycine max	G	S	C,N	6	6	2	15.4	15.4	5	52.941	16.048	15372000000	121	2.20153	0.0177436	-0.450713	-3.54271
29	P47999	Cysteine synthase. chloroplastic/chromoplastic	AA metabolism	Arabidopsis thaliana	E	Chl	Chl	6	6	2	19.4	19.4	7.1	41.656	36.465	16468000000	318	2.00147	0.0228571	-0.431321	-3.25196
30	Q42699	5-methyltetrahydropteroyltriglutamate--homocysteine methyltransferase	AA metabolism	Catharanthus roseus	E	not detected	not detected	14	14	2	24.4	24.4	3	84.856	323.31	114560000000	1040	1.55594	0.0442078	-0.430477	-2.62022
31	Q02735	Phosphoenolpyruvate carboxylase	carbohydrate metabolism	Medicago sativa	C	not detected	not detected	13	13	1	15.6	15.6	2.1	110.89	323.31	27203000000	371	1.50241	0.0488	-0.411276	-2.54508
32	Q8LFC0	Isocitrate dehydrogenase [NAD] regulatory subunit 1. mitochondrial	TCA cycle	Arabidopsis thaliana	E	M	M	5	5	2	17.7	17.7	9	39.626	15.266	10521000000	61	1.59209	0.0423014	-0.392615	-2.67101
33	Q9SIB9	Aconitate hydratase 3. mitochondrial	carbohydrate metabolism	Arabidopsis thaliana	C	Chl	M	8	8	0	14.8	14.8	0	108.2	226.96	18684000000	746	1.46866	0.0488837	-0.380069	-2.49771
34	Q8LF48	3-ketoacyl-CoA thiolase 1. peroxisomal	lipid metabolism	Arabidopsis thaliana	I	M	P	2	2	1	5.4	5.4	3.4	46.611	37.344	8537700000	309	1.93776	0.0238519	-0.376839	-3.1605
35	O22342	ADP.ATP carrier protein 1. mitochondrial	energy	Gossypium hirsutum	C	not detected	M	7	7	4	22.8	22.8	9.3	42.093	204.62	44360000000	264	2.43873	0.01225	-0.363591	-3.89602
36	P09469	V-type proton ATPase catalytic subunit A	energy, membrane transpassing	Daucus carota	C	not detected	not detected	17	17	0	38	38	0	68.835	323.31	52595000000	648	3.08154	0.00327273	-0.361379	-4.9163
37	Q42662	5-methyltetrahydropteroyltriglutamate--homocysteine methyltransferase	secondary metabolism	Plectranthus scutellarioides	E	not detected	not detected	13	4	2	23.4	8.9	4.2	84.589	53.601	23253000000	451	3.15132	0.00285714	-0.356663	-5.0337
38	P37830	Glucose-6-phosphate 1-dehydrogenase. cytoplasmic isoform	carbohydrate metabolism	Solanum tuberosum	G	not detected	not detected	3	3	3	6.5	6.5	6.5	58.47	7.5856	3594600000	68	2.1563	0.0195	-0.35134	-3.47644
39	Q7XJ81	Fructokinase	carbohydrate metabolism	Solanum habrochaites	G	S	not detected	6	6	1	22.9	22.9	4.3	34.719	27.543	28882000000	269	3.26088	0.0025	-0.3207	-5.22105
40	P37225	NAD-dependent malic enzyme 59 kDa isoform. mitochondrial	carbohydrate metabolism	Solanum tuberosum	C	M	M	4	4	4	8.8	8.8	8.8	66.271	9.952	2652100000	46	1.72903	0.0349375	-0.289986	-2.86386
41	Q03194	Plasma membrane ATPase	energy, membrane transpassing	Nicotiana plumbaginifolia	P	not detected	PM	14	14	1	17.1	17.1	1.2	105.19	149.53	27945000000	215	1.61337	0.0411111	-0.284745	-2.7009
42	P22954	Probable mediator of RNA polymerase II transcription subunit 37c	protein biosynthesis	Arabidopsis thaliana	O	not detected	N	18	5	1	38.9	9.3	1.8	71.386	110.85	13850000000	215	1.57883	0.0432	-0.276922	-2.65237
43	P25819	Catalase	stress response	Arabidopsis thaliana	P	not detected	P,C	9	9	2	27.6	27.6	9.1	56.931	323.31	34508000000	1031	2.0019	0.0233333	-0.273548	-3.25258
44	Q6VAF9	Tubulin alpha chain	cytoskeleton	Gossypium hirsutum	Z	not detected	Z	18	18	0	60.9	60.9	0	49.57	323.31	71255000000	1592	1.78963	0.0307742	-0.253299	-2.94958
45	P53492	Actin	cytoskeleton	Arabidopsis thaliana	Z	not detected	Z	14	14	1	51.7	51.7	6.1	41.735	323.31	197460000000	2563	1.72695	0.0347077	-0.198112	-2.86093
46	O82043	Ketol-acid reductoisomerase. Chloroplastic	AA metabolism	Pisum sativum	E	Chl	Chl	5	5	1	12	12	1.9	62.851	323.31	24703000000	708	1.66717	0.0389412	-0.174382	-2.77663
MORE IN NM-Control
47	O23254	Serine hydroxymethyltransferase 4	AA metabolism	Arabidopsis thaliana	E	not detected	C	5	5	5	16.1	16.1	16.1	51.717	323.31	33969000000	366	3.16584	0.003	0.256754	5.05833
48	P08824	RuBisCO large subunit-binding protein subunit alpha	Calvin cycle	Ricinus communis	O	not detected	Chl	10	10	4	29.9	29.9	13.1	52.378	323.31	20893000000	161	1.76675	0.0319365	0.274451	2.91718
49	Q9SIU0	NAD-dependent malic enzyme 1. mitochondrial	carbohydrate metabolism	Arabidopsis thaliana	C	M	M	4	4	2	10.4	10.4	5.3	69.655	53.884	1709800000	22	1.48185	0.049	0.288398	2.51623
50	Q06735	ATP synthase subunit alpha. Mitochondrial	energy	Beta vulgaris	C	not detected	M	9	9	5	22.3	22.3	15	54.937	323.31	59448000000	448	2.39403	0.0138182	0.316125	3.82863
51	Q10DV7	Actin-1	cytoskeleton	Oryza sativa subsp. japonica	Z	not detected	Z	10	3	0	35	9.8	0	41.812	323.31	3286400000	65	1.50123	0.0483457	0.370067	2.54342
52	Q43237	Caffeoyl-CoA O-methyltransferase	secondary metabolism	Vitis vinifera	Q	not detected	not detected	4	4	0	26.4	26.4	0	27.234	31.054	2407100000	118	1.79574	0.0311475	0.405946	2.95824
53	O04499	2.3-bisphosphoglycerate-independent phosphoglycerate mutase	glycolysis	Arabidopsis thaliana	G	not detected	C	3	1	1	9.3	5	5	60.579	323.31	9780400000	111	2.23078	0.0173684	0.420063	3.58573
54	Q01899	Heat shock 70 kDa protein. Mitochondrial	stress response, chaperone	Phaseolus vulgaris	O	M	M	5	5	1	14.8	14.8	4.3	72.536	188.68	6680200000	155	2.35988	0.0134444	0.427046	3.77741
55	O22518	40S ribosomal protein SA	protein biosynthesis	Glycine max	J	not detected	C	9	9	6	33.5	33.5	22.6	33.906	323.31	50884000000	947	2.80367	0.00683333	0.440758	4.4625
56	Q38936	Peptidyl-prolyl cis-trans isomerase FKBP15	protein biosynthesis	Arabidopsis thaliana	O	S	ER	2	2	2	16.6	16.6	16.6	17.658	6.5076	6640400000	144	2.67328	0.00815385	0.451678	4.25656
57	Q43772	UTP--glucose-1-phosphate uridylyltransferase	carbohydrate metabolism	Hordeum vulgare	G	not detected	not detected	4	4	2	13.5	13.5	8.2	51.644	323.31	7626400000	113	2.13249	0.020878	0.453541	3.4417
58	Q9LFN6	DEAD-box ATP-dependent RNA helicase	protein biosynthesis	Arabidopsis thaliana	A	not detected	N	6	6	3	19.7	19.7	12.4	48.337	36.678	17165000000	116	2.06517	0.0231818	0.463066	3.34391
59	P36397	ADP-ribosylation factor	energy, membrane transpassing	Arabidopsis thaliana	U	M	G	10	10	10	74.6	74.6	74.6	20.608	75.265	18703000000	319	2.01501	0.023234	0.471489	3.27145
60	Q43155	Ferredoxin-dependent glutamate synthase. Chloroplastic	AA metabolism	Spinacia oleracea	E	not detected	Chl	7	7	4	7.1	7.1	4.4	165.4	323.31	6526700000	61	2.09152	0.0219535	0.570801	3.3821
61	P49210	60S ribosomal protein L9	protein biosynthesis	Oryza sativa subsp. Japonica	J	not detected	C	3	3	3	20.5	20.5	20.5	21.349	323.31	18411000000	412	1.56805	0.0440526	0.572569	2.63722
62	P42795	60S ribosomal protein L11	protein biosynthesis	Arabidopsis thaliana	J	not detected	N	4	4	4	32.4	32.4	32.4	20.831	25.153	25201000000	196	1.81615	0.0300667	0.583594	2.98719
63	P69310	Ubiquitin	protein degradation	Avena sativa	J	not detected	N	4	4	1	61.8	61.8	21.1	8.5247	323.31	44446000000	726	3.18962	0.00352941	0.60042	5.09878
64	O64982	26S proteasome regulatory subunit 7	protein degradation	Prunus persica	O	not detected	N	7	7	7	21.2	21.2	21.2	47.557	24.272	4416800000	48	2.74754	0.008	0.62497	4.37334
65	Q9M888	T-complex protein 1 subunit zeta	chaperone	Arabidopsis thaliana	O	not detected	not detected	6	6	6	14	14	14	58.949	35.745	4816500000	55	2.96475	0.00434783	0.657601	4.72297
66	P93340	Guanine nucleotide-binding protein subunit beta-like protein	regulatory protein	Nicotiana plumbaginifolia	T	not detected	not detected	4	4	2	15.3	15.3	12.6	35.82	323.31	13034000000	442	3.31443	0.00285714	0.674411	5.31401
67	Q06364	Probable 26S proteasome non-ATPase regulatory subunit 3	protein degradation	Daucus carota	O	not detected	N	4	4	1	9.8	9.8	2.2	55.195	21.235	2377100000	25	2.36046	0.0138286	0.7058	3.77828
68	O64937	Elongation factor 1-alpha	protein biosynthesis	Oryza sativa subsp. japonica	J	not detected	not detected	12	1	1	36.5	5.4	5.4	49.292	323.31	25209000000	443	2.60142	0.00918519	0.785262	4.1448
69	P46299	40S ribosomal protein S4	protein biosynthesis	Gossypium hirsutum	J	M	C	5	5	2	17.2	17.2	7.6	29.634	23.409	16702000000	261	5.05436	0	0.787158	8.96388
70	Q96556	Spermidine synthase 1	secondary metabolism	Datura stramonium	E	not detected	not detected	2	2	2	9.4	9.4	9.4	34.033	4.698	1282800000	5	1.82897	0.0289655	0.84195	3.00539
71	O81361	40S ribosomal protein S8	protein biosynthesis	Prunus armeniaca	J	not detected	not detected	2	2	1	12.2	12.2	6.8	24.721	119.71	6763000000	164	4.47617	0	0.889329	7.59595
72	O48964	Isopentenyl-diphosphate Delta-isomerase	secondary metabolism	Camptotheca acuminata	Q	not detected	not detected	4	4	2	21.7	21.7	9.8	27.016	22.395	3778200000	41	1.5253	0.0474359	0.924355	2.57721
73	Q9CAV0	40S ribosomal protein S3a-1	protein biosynthesis	Arabidopsis thaliana	J	not detected	C	3	3	3	13.4	13.4	13.4	29.85	52.299	1994000000	79	1.95061	0.024	1.0025	3.1789
74	Q96300	14-3-3-like protein GF14 nu	regulatory protein	Arabidopsis thaliana	O	not detected	N	4	2	1	18.5	11.7	4.5	29.824	5.711	2007700000	53	1.51877	0.0473924	1.03697	2.56804
75	P60040	60S ribosomal protein L7-2	protein biosynthesis	Arabidopsis thaliana	J	not detected	other locations	3	3	3	19	19	19	28.171	17.564	3162600000	37	2.0469	0.0232	1.08287	3.31748
76	Q9SEI3	26S proteasome regulatory subunit 10B homolog	protein degradation	Arabidopsis thaliana	O	not detected	N	5	4	4	16.8	13.8	13.8	44.816	12.206	3311600000	21	1.67214	0.0388657	1.18776	2.78363
77	Q9ASR1	Elongation factor 2	protein biosynthesis	Arabidopsis thaliana	J	not detected	C	13	13	5	21.7	21.7	7.1	93.89	323.31	29681000000	855	4.24662	0.00114286	1.22246	7.09992
78	P08221	Chlorophyll a-b binding protein of LHCII type I. chloroplastic	photosynthesis	Cucumis sativus	O	Chl	Chl	4	4	2	38	38	28.2	27.235	323.31	4442200000	262	4.41942	0.002	1.35229	7.471
79	Q41418	14-3-3-like protein	regulatory protein	Solanum tuberosum	T	not detected	not detected	3	1	1	13.5	6.6	6.6	29.395	9.3705	5433500000	53	4.32126	0.0016	1.37523	7.2585
80	Q9XF89	Chlorophyll a-b binding protein CP26. chloroplastic	photosynthesis	Arabidopsis thaliana	O	Chl	Chl	3	3	3	14.3	14.3	14.3	30.156	7.6006	2350900000	47	4.29083	0.00133333	1.43185	7.19354
81	O24111	40S ribosomal protein S5	protein biosynthesis	Nicotiana plumbaginifolia	J	M	not detected	1	1	1	9.7	9.7	9.7	17.101	14.912	1928900000	161	2.57014	0.00910345	1.53879	4.09651
82	O65731	40S ribosomal protein S5	protein biosynthesis	Cicer arietinum	J	not detected	not detected	3	3	3	12.7	12.7	12.7	22.018	35.57	11734000000	124	1.94739	0.0237736	1.55155	3.17429
83	P84986	Stable protein 1	other	Populus euphratica	S	not detected	not detected	3	3	3	100	100	100	6.1506	323.31	7137600000	449	5.22478	0	1.60656	9.40275
84	P29308	14-3-3-like protein	regulatory protein	Spinacia oleracea	T	M	not detected	5	5	1	25.9	25.9	4.5	24.731	95.008	12781000000	232	4.13219	0.001	1.64545	6.86172
85	Q9LFH5	60S ribosomal protein L12	protein biosynthesis	Arabidopsis thaliana	J	not detected	C	4	4	3	28.3	28.3	19.3	17.97	48.59	24360000000	99	1.48972	0.0491566	1.7619	2.52727
86	P12359	Oxygen-evolving enhancer protein 1. chloroplastic	photosynthesis	Spinacia oleracea	G	Chl	Chl	4	4	1	17.8	17.8	6.3	35.17	56.884	6584300000	83	1.58388	0.0427568	2.17492	2.65947
87	P30165	Actin-2	cytoskeleton	Pisum sativum	Z	not detected	Z	10	1	1	41.5	8	8	41.767	190.26	13432000000	286	1.46659	0.0485057	2.63174	2.49481

## Sheet: NM-Control vs M-Pb(2)
No	ID	Protein name	Biological process	OS	OCG group	Target P	Uniprot localization	Peptides	Razor + unique peptides	Unique peptides	Sequence coverage [%]	Unique + razor sequence coverage [%]	Unique sequence coverage [%]	Mol. weight [kDa]	Q-value	Score	Intensity	MS/MS Count	-Log Student's T-test p-value	Student's T-test q-value	Student's T-test Difference	Student's T-test Test statistic
MORE IN MPb
1	P09761	Wound-induced protein WIN1	stress response	Solanum tuberosum	T	S	not detected	1	1	1	9	9	9	21.419	0	323.31	4672600000	254	4.61574	0	-2.12261	-7.91005
2	Q43873	Peroxidase 73	redox regulation	Arabidopsis thaliana	G	S	S	2	2	2	7	7	7	35.927	0	5.2806	6270400000	81	4.08244	0.000210526	-1.69541	-6.75997
3	P31405	V-type proton ATPase catalytic subunit	energy, membrane transpassing	Gossypium hirsutum	CU	not detected	V	16	2	0	33.9	3.5	0	68.522	0	16.157	1257000000	65	3.34814	0.00116129	-1.20275	-5.37299
4	P08440	Fructose-bisphosphate aldolase. cytoplasmic isozyme	glycolysis	Zea mays	G	not detected	not detected	8	8	4	27.6	27.6	16.6	38.604	0	81.036	30450000000	406	2.37968	0.0043871	-1.18353	-3.80708
5	P36181	Heat shock cognate protein 80	stress response, chaperone	Solanum lycopersicum	O	S	other locations	12	3	3	22.7	6.7	6.7	80.135	0	187.04	1847100000	65	1.46336	0.0293976	-1.11433	-2.49028
6	B9HSR7	Cyanate hydratase	secondary metabolism	Populus trichocarpa	E	not detected	not detected	2	2	2	21.6	21.6	21.6	18.415	0	114.1	1341900000	65	5.04162	0	-1.11146	-8.93176
7	P29196	Phosphoenolpyruvate carboxylase	carbonydrate metabolism	Solanum tuberosum	CU	not detected	not detected	13	4	0	17.1	6.3	0	110.31	0	35.743	6268500000	58	1.51658	0.0269268	-1.03386	-2.56496
8	P48977	Alcohol dehydrogenase	redox regulation	Malus domestica	Q	not detected	not detected	4	4	1	15.8	15.8	5.8	41.408	0	41.632	6922400000	54	2.45522	0.00352542	-1.00826	-3.92098
9	P35016	Endoplasmin homolog	chaperone	Catharanthus roseus	O	S	EM	5	4	4	7.7	6.2	6.2	93.491	0	10.75	4657300000	55	4.32734	0.000235294	-0.993808	-7.27152
10	Q9FSF0S	Malate dehydrogenase	carbonydrate metabolism	Nicotiana tabacum	C	not detected	other locations	6	6	0	22.3	22.3	0	35.407	0	318.89	73561000000	929	3.90338	0.000380952	-0.913318	-6.40243
11	Q2RAK2	Pyruvate kinase 1. cytosolic	glycolysis	Oryza sativa subsp. Japonica	G	not detected	C	10	10	10	25	25	25	57.319	0	323.31	11920000000	359	4.39617	0	-0.911393	-7.42025
12	Q9LXC0	Guanosine nucleotide diphosphate dissociation inhibitor	energy	Arabidopsis thaliana	O	not detected	S	2	2	2	8.3	8.3	8.3	49.549	0	31.255	1422300000	89	2.51869	0.00288889	-0.906555	-4.01758
13	Q42806	Pyruvate kinase. cytosolic isozyme	glycolysis	Glycine max	G	not detected	not detected	5	5	5	13.5	13.5	13.5	55.302	0	58.025	3233100000	130	6.37141	0	-0.891459	-12.8632
14	Q42662	5-methyltetrahydropteroyltriglutamate--homocysteine methyltransferase	secondary metabolism	Plectranthus scutellarioides	E	not detected	not detected	13	4	2	23.4	8.9	4.2	84.589	0	53.601	23253000000	451	6.03246	0	-0.838244	-11.7396
15	Q41142	Phospholipase D alpha 1	regulatory proteins	Ricinus communis	I	not detected	PM,V,ER	9	9	3	13.4	13.4	6.2	91.991	0	41.851	11029000000	455	3.78568	0.00032	-0.804016	-6.17455
16	Q9LD57	Phosphoglycerate kinase 1. chloroplastic	Calvin cycle	Arabidopsis thaliana	G	Chl	Chl	7	1	1	19.8	4.6	4.6	50.111	0	2.9852	2276400000	95	2.51659	0.00283636	-0.76321	-4.01437
17	Q03194	Plasma membrane ATPase 4	energy, membrane transpassing	Nicotiana plumbaginifolia	P	not detected	PM	14	14	1	17.1	17.1	1.2	105.19	0	149.53	27945000000	215	3.8516	0.000347826	-0.759578	-6.30149
18	P28734	Aspartate aminotransferase. cytoplasmic	AA metabolism	Daucus carota	E	not detected	not detected	4	4	2	11.4	11.4	5.7	44.174	0	32.196	24439000000	351	4.48554	0	-0.736964	-7.61676
19	Q9SAJ4	Phosphoglycerate kinase 3. cytosolic	glycolysis	Arabidopsis thaliana	G	not detected	other locations	5	1	1	18.2	4.2	4.2	42.131	0	14.865	6998300000	247	2.80794	0.00218182	-0.730071	-4.46933
20	P52783	Glutamine synthetase cytosolic isozyme	AA metabolism	Pinus sylvestris	E	not detected	not detected	3	1	1	10.9	7	7	39.57	0	202.48	1692800000	135	1.73481	0.0171429	-0.688671	-2.87202
21	P55737	Heat shock protein 90-2	stress response, chaperone	Arabidopsis thaliana G	O	S	other locations	12	7	2	23.2	11.6	2.3	80.063	0	81.455	36183000000	613	2.97936	0.00185366	-0.655713	-4.74694
22	P29409	Phosphoglycerate kinase. chloroplastic (Fragment)	Calvin cycle	Spinacia oleracea	G	Chl	Chl	8	4	2	22.9	13.2	6.5	45.572	0	323.31	6350100000	433	3.12457	0.00144444	-0.64514	-4.98854
23	Q02735	Phosphoenolpyruvate carboxylase	carbonydrate metabolism	Medicago sativa	C	not detected	not detected	13	13	1	15.6	15.6	2.1	110.89	0	323.31	27203000000	371	2.85855	0.00223256	-0.643503	-4.55048
24	Q35322	NADH dehydrogenase [ubiquinone] iron-sulfur protein 3	energy	Oryza sativa subsp. japonica	C	not detected	M	4	4	4	25.3	25.3	25.3	22.991	0	21.923	3853800000	49	3.08877	0.00136842	-0.604837	-4.9284
25	Q43473	Tubulin alpha-1 chain	cytoskeleton	Hordeum vulgare	Z	not detected	Z	14	3	0	42.4	9.8	0	49.596	0	173.07	6138400000	291	3.06512	0.0014359	-0.598194	-4.88889
26	Q9FT36	Tubulin alpha chain	cytoskeleton	Daucus carota	Z	not detected	Z	16	1	0	54.5	3.3	0	49.64	0	39.807	3186000000	266	3.48623	0.00110345	-0.596211	-5.61861
27	Q96558	UDP-glucose 6-dehydrogenase 1	carbonydrate metabolism	Glycine max	G	S	C,N	6	6	2	15.4	15.4	5	52.941	0	16.048	15372000000	121	3.1136	0.00140541	-0.577424	-4.97006
28	Q41803	Elongation factor 1-alpha	protein biosynthesis	Zea mays	J	not detected	not detected	10	1	1	31.1	4.5	4.5	49.232	0.0035971	2.4712	2073900000	42	3.4738	0.00106667	-0.532742	-5.59622
29	Q42908	2.3-bisphosphoglycerate-independent phosphoglycerate mutase	glycolysis	Mesembryanthemum crystallinum	G	not detected	not detected	7	7	2	12.5	12.5	4.1	61.183	0	46.895	25539000000	38	1.76596	0.0163243	-0.531995	-2.91607
30	P21226	Endochitinase	stress response	Pisum sativum	TG	S	not detected	2	2	2	10.8	10.8	10.8	34.678	0	107.45	4468800000	523	3.91104	0.0004	-0.530331	-6.41745
31	Q9ZSQ4	Phosphoglucomutase. cytoplasmic	carbonydrate metabolism	Populus tremula	G	not detected	not detected	12	12	12	34.7	34.7	34.7	63.011	0	152.82	6361500000	76	2.54393	0.00279245	-0.526522	-4.05623
32	P09469	V-type proton ATPase catalytic subunit A	energy, membrane transpassing	Daucus carota	CU	not detected	not detected	17	17	0	38	38	0	68.835	0	323.31	52595000000	648	3.87695	0.000363636	-0.524646	-6.35076
33	O23894	26S proteasome regulatory subunit 6A homolog	protein degradation	Brassica campestris	O	not detected	N	6	6	5	20.8	20.8	17.9	47.492	0	323.31	7754000000	142	1.87685	0.0129577	-0.487921	-3.0735
34	P42795	60S ribosomal protein L11	protein biosynthesis	Arabidopsis thaliana	J	not detected	N	4	4	4	32.4	32.4	32.4	20.831	0	25.153	25201000000	196	2.38764	0.0042623	-0.465171	-3.81903
35	Q42699	5-methyltetrahydropteroyltriglutamate--homocysteine methyltransferase	secondary metabolism	Catharanthus roseus	E	not detected	not detected	14	14	2	24.4	24.4	3	84.856	0	323.31	114560000000	1040	2.77474	0.00248889	-0.419501	-4.41644
36	Q9S7C0	Heat shock 70 kDa protein 14	stress response, chaperone	Arabidopsis thaliana	O	not detected	N,C	3	3	3	5.3	5.3	5.3	91.749	0	15.428	9551300000	139	4.42114	0	-0.408413	-7.47478
37	Q9FGX1	ATP-citrate synthase beta chain protein	lipids metabolism	Arabidopsis thaliana	C	M	C	7	7	7	11.7	11.7	11.7	65.827	0	119.66	6893800000	305	2.55198	0.00284615	-0.399194	-4.06859
38	Q40078	V-type proton ATPase subunit B	energy, membrane transpassing	Hordeum vulgare	C	not detected	not detected	15	15	1	50.6	50.6	7.6	54.026	0	323.31	51786000000	1484	2.76905	0.00243478	-0.392348	-4.40741
39	Q43299	Phosphoenolpyruvate carboxylase	carbonydrate metabolism	Amaranthus hypochondriacus	C	not detected	not detected	4	3	1	5.1	3.3	2.3	109.48	0	323.31	8540900000	113	2.48412	0.00301754	-0.38365	-3.96486
40	P49298	Citrate synthase. Mitochondrial	TCA cycle	Citrus maxima	C	M	M	5	5	0	13.8	13.8	0	52.182	0	29.158	9208600000	205	2.62619	0.00264	-0.373129	-4.18319
41	Q9LZG0	Adenosine kinase	energy	Arabidopsis thaliana	F	not detected	other locations	4	4	4	16.8	16.8	16.8	37.846	0	36.108	17178000000	70	2.36453	0.00438095	-0.366359	-3.78438
42	P47999	Cysteine synthase. chloroplastic/chromoplastic	AA metabolism	Arabidopsis thaliana	E	Chl	Chl	6	6	2	19.4	19.4	7.1	41.656	0	36.465	16468000000	318	1.99336	0.010087	-0.366328	-3.24028
43	Q42961	Phosphoglycerate kinase. Chloroplastic	Calvin cycle	Nicotiana tabacum	G	Chl	Chl	9	9	2	25.6	25.6	6.7	50.176	0	149.2	35021000000	585	1.26411	0.0467273	-0.347964	-2.2101
44	Q43321	Enolase	glycolysis	Alnus glutinosa	G	not detected	other locations	9	3	0	28.6	9.8	0	47.597	0	74.438	61218000000	379	1.3218	0.0406512	-0.314684	-2.29141
45	P25819	Catalase	stress response	Arabidopsis thaliana	P	not detected	P	9	9	2	27.6	27.6	9.1	56.931	0	323.31	34508000000	1031	2.45997	0.00351724	-0.241195	-3.92819
46	O23254	Serine hydroxymethyltransferase	secondary metabolism	Arabidopsis thaliana	E	not detected	other locations	5	5	5	16.1	16.1	16.1	51.717	0	323.31	33969000000	366	1.79812	0.0154444	-0.173517	-2.96161
47	B9DGD6	Acetyl-coenzyme A synthetase. chloroplastic/glyoxysomal	lipids metabolism	Arabidopsis thaliana	I	Chl	Chl,P	3	3	3	5.1	5.1	5.1	81.888	0	38.07	2946900000	72	1.57456	0.0236	-0.15703	-2.64637
MORE IN NM-Control
48	P34105	NADP-dependent malic enzyme	carbonydrate metabolism	Populus trichocarpa	C	not detected	not detected	14	14	8	35.7	35.7	22.3	65.222	0	323.31	31786000000	610	1.75709	0.0161053	0.225006	2.90352
49	Q06735	ATP synthase subunit alpha. mitochondrial	energy	Beta vulgaris	C	not detected	M	9	9	5	22.3	22.3	15	54.937	0	323.31	59448000000	448	1.75878	0.0162667	0.265455	2.90591
50	P09189	Heat shock cognate 70 kDa protein	stress response, chaperone	Petunia hybrida	O	not detected	not detected	21	21	0	45.3	45.3	0	71.226	0	323.31	124050000000	1861	2.26432	0.00569697	0.272698	3.63524
51	Q02028	Stromal 70 kDa heat shock-related protein. Chloroplastic	stress response, chaperone	Pisum sativum	O	Chl	Chl	9	9	2	13.2	13.2	1.6	75.514	0	77.372	15194000000	204	1.52468	0.026716	0.302047	2.57634
52	Q9LFN6	DEAD-box ATP-dependent RNA helicase	protein biosynthesis	Arabidopsis thaliana	aj	not detected	N	6	6	3	19.7	19.7	12.4	48.337	0	36.678	17165000000	116	1.43169	0.031619	0.337489	2.44583
53	B9HBA8	Biotin carboxylase 1. chloroplastic	lipids metabolism	Populus trichocarpa	EI	Chl	Chl	11	11	11	33	33	33	57.707	0	116.83	8199200000	80	1.78644	0.0156164	0.375509	2.94506
54	P12424	Glutamine synthetase	AA metabolism	Nicotiana plumbaginifolia	E	not detected	not detected	10	8	0	23.9	19.9	0	38.892	0	323.31	14600000000	887	2.08152	0.00770588	0.4037	3.3676
55	Q14FF0	ATP synthase subunit beta. chloroplastic	energy	Populus alba	C	not detected	Chl	13	13	4	47.8	47.8	16.7	53.623	0	258.15	11342000000	207	2.56277	0.00290196	0.4076	4.08517
56	P49299	Citrate synthase. glyoxysomal	carbonydrate metabolism	Cucurbita maxima	C	not detected	P	8	8	4	23.3	23.3	14.5	56.759	0	30.503	4336900000	98	1.69109	0.0187179	0.443956	2.81032
57	Q40345	Isocitrate dehydrogenase [NADP]. chloroplastic (Fragment)	carbonydrate metabolism	Medicago sativa	C	S	Chl	7	7	1	18.7	18.7	2.5	48.383	0	92.949	25068000000	379	3.29201	0.00121212	0.467259	5.27498
58	O22518	40S ribosomal protein SA	protein biosynthesis	Glycine max	J	not detected	other locations	9	9	6	33.5	33.5	22.6	33.906	0	323.31	50884000000	947	2.69136	0.00241667	0.479447	4.28486
59	Q9SIU0	NAD-dependent malic enzyme 1. mitochondrial	carbonydrate metabolism	Arabidopsis thaliana	C	M	M	4	4	2	10.4	10.4	5.3	69.655	0	53.884	1709800000	22	2.95092	0.00190476	0.480459	4.70033
60	Q43155	Ferredoxin-dependent glutamate synthase. chloroplastic	AA metabolism	Spinacia oleracea	E	not detected	not detected	7	7	4	7.1	7.1	4.4	165.4	0	323.31	6526700000	61	1.59136	0.023038	0.486225	2.66998
61	O04867	Glutamine synthetase	AA metabolism	Alnus glutinosa	E	not detected	not detected	10	10	6	34	34	18.3	39.324	0	323.31	34424000000	680	1.96801	0.0106286	0.488691	3.20386
62	P60040	60S ribosomal protein L7-2	protein biosynthesis	Arabidopsis thaliana	J	not detected	other locations	3	3	3	19	19	19	28.171	0	17.564	3162600000	37	1.41304	0.0331294	0.515949	2.41964
63	P54774	Cell division cycle protein 48 homolog	other	Glycine max	O	not detected	PM	16	16	1	27.9	27.9	2.1	89.769	0	276.11	18513000000	427	3.0051	0.0015	0.555225	4.78932
64	Q00763	Caffeic acid 3-O-methyltransferase	secondary metabolism	Populus tremuloides	S	not detected	not detected	15	15	2	67.1	67.1	14.8	39.805	0	323.31	39788000000	619	4.14769	0.000222222	0.567135	6.89366
65	P08927	RuBisCO large subunit-binding protein subunit beta. Chloroplastic	Calvin cycle	Pisum sativum	O	Chl	Chl	10	10	10	26.9	26.9	26.9	62.983	0	323.31	22396000000	233	3.70177	0.000296296	0.571929	6.0154
66	P93340	Guanine nucleotide-binding protein subunit beta-like protein	regulatory proteins	Nicotiana tabacum	T	not detected	not detected	4	4	2	15.3	15.3	12.6	35.82	0	323.31	13034000000	442	2.7599	0.00238298	0.598011	4.3929
67	Q14FE9	Ribulose bisphosphate carboxylase large chain	Calvin cycle	Populus alba	C	not detected	Chl	12	12	2	36.8	36.8	4.2	52.736	0	323.31	105210000000	883	3.31597	0.00125	0.614883	5.31668
68	Q7SIC9	Transketolase. chloroplastic	Calvin cycle	Zea mays	G	S	Chl	5	4	3	16.1	13	11.7	72.993	0	323.31	3452800000	65	2.31992	0.0048125	0.631971	3.71777
69	Q6ZFU6	Thioredoxin reductase NTRB	redox regulation	Oryza sativa subsp. japonica	O	M	not detected	2	2	2	10.6	10.6	10.6	34.676	0	31.972	4014000000	89	1.26437	0.0472644	0.651475	2.21047
70	P49608	Aconitate hydratase. Cytoplasmic	carbonydrate metabolism	Cucurbita maxima	AJ	not detected	not detected	7	2	2	14.5	4	4	98.004	0	58.722	10243000000	149	2.66009	0.00269388	0.665307	4.23596
71	A6YGB8	Photosystem II protein D1	photosynthesis	Pleurastrum terricola	C	not detected	Chl	4	4	1	15.4	15.4	3.2	38.149	0	39.674	8132600000	154	3.24047	0.00137143	0.698645	5.18587
72	P08221	Chlorophyll a-b binding protein of LHCII type I. chloroplastic (Fragment)	photosynthesis	Cucumis sativus	O	Chl	Chl	4	4	2	38	38	28.2	27.235	0	323.31	4442200000	262	1.23631	0.0496629	0.777529	2.17083
73	O04499	2.3-bisphosphoglycerate-independent phosphoglycerate mutase	glycolysis	Arabidopsis thaliana	G	not detected	other locations	3	1	1	9.3	5	5	60.579	0	323.31	9780400000	111	3.24701	0.00141176	0.828443	5.19713
74	Q9BBT1	Photosystem II CP43 reaction center protein	photosynthesis	Lotus japonicus	O	not detected	Chl	4	4	4	16.7	16.7	16.7	50.342	0	210	5102100000	107	4.7062	0	0.850874	8.1189
75	Q14FD1	Photosystem II CP47 reaction center protein	photosynthesis	Populus alba	G	M	Chl	8	8	2	19.5	19.5	7.5	56.116	0	83.188	7552400000	135	3.79314	0.000333333	0.872373	6.18882
76	Q9ASR1	Elongation factor 2	protein biosynthesis	Arabidopsis thaliana	J	not detected	other locations	13	13	5	21.7	21.7	7.1	93.89	0	323.31	29681000000	855	3.77814	0.000307692	0.888185	6.16013
77	O81361	40S ribosomal protein S8	protein biosynthesis	Prunus armeniaca	J	not detected	other locations	2	2	1	12.2	12.2	6.8	24.721	0	119.71	6763000000	164	4.37864	0	0.953027	7.38217
78	Q43237	Caffeoyl-CoA O-methyltransferase	secondary metabolism	Vitis vinifera	Q	not detected	not detected	4	4	0	26.4	26.4	0	27.234	0	31.054	2407100000	118	3.59425	0.000857143	0.955097	5.81535
79	P08824	RuBisCO large subunit-binding protein subunit alpha (Fragment)	Calvin cycle	Ricinus communis	O	Chl	Chl	10	10	4	29.9	29.9	13.1	52.378	0	323.31	20893000000	161	4.64395	0	0.98501	7.97473
80	Q6I544	Germin-like protein 5-1	stress response	Oryza sativa subsp. japonica	S	S	S	2	2	1	13.1	13.1	5.9	23.175	0	59.403	18992000000	133	4.76708	0	1.01856	8.26188
81	P84986	Stable protein 1 (Fragments)	other	Populus euphratica	S	not detected	not detected	3	3	3	100	100	100	6.1506	0	323.31	7137600000	449	7.02666	0	1.30383	15.3173
82	A9P822	S-adenosylmethionine synthase	secondary metabolism	Populus trichocarpa	H	not detected	other locations	14	14	1	59.9	59.9	3.8	43.213	0	323.31	106550000000	611	6.40754	0	1.32722	12.9885
83	Q7XT99	Probable aldo-keto reductase	redox regulation	Oryza sativa subsp. japonica	C	M	not detected	3	3	1	10.8	10.8	4	38.233	0	247.69	71356000000	547	7.76381	0	1.33376	18.5972
84	Q01899	Heat shock 70 kDa protein. mitochondrial	stress response, chaperone	Phaseolus vulgaris	O	M	M	5	5	1	14.8	14.8	4.3	72.536	0	188.68	6680200000	155	4.79772	0	1.42582	8.33459
85	P85086	Ribulose bisphosphate carboxylase/oxygenase activase. chloroplastic (Fragments)	Calvin cycle	Arachis hypogaea	O	not detected	Chl	4	4	3	44.3	44.3	30.7	15.046	0	89.285	2608800000	221	2.51624	0.00278571	1.48737	4.01384
86	Q9XF89	Chlorophyll a-b binding protein CP26. chloroplastic	photosynthesis	Arabidopsis thaliana	S	Chl	Chl	3	3	3	14.3	14.3	14.3	30.156	0	7.6006	2350900000	47	2.4487	0.00346667	1.49297	3.9111
87	P29308	14-3-3-like protein (Fragment	regulatory proteins	Spinacia oleracea	O	not detected	not detected	5	5	1	25.9	25.9	4.5	24.731	0	95.008	12781000000	232	2.29679	0.00516923	1.60841	3.68336
88	A9PEK8	S-adenosylmethionine synthase	secondary metabolism	Populus trichocarpa	H	not detected	other locations	13	5	1	55.7	28.6	5.6	43.169	0	323.31	23128000000	241	9.8727	0	1.72272	32.1461
89	O65316	Actin	cytoskeleton	Mesostigma viride	Z	not detected	Z	7	2	1	32.1	12.2	4.2	41.478	0	192.92	10735000000	333	2.09979	0.00752239	1.76566	3.39411

## Sheet: NM-Pb vs M-Pb(3)
No	ID	Fasta headers	Biological process	OS	OCG group	Target P	Uniprot localization	Peptides	Razor + unique peptides	Unique peptides	Sequence coverage [%]	Unique + razor sequence coverage [%]	Unique sequence coverage [%]	Mol. weight [kDa]	Score	Intensity	MS/MS Count	-Log Student's T-test p-value	Student's T-test q-value	Student's T-test Difference	Student's T-test Test statistic
MORE IN M-Pb
1	P26563	Aspartate aminotransferase P2. mitochondrial (Fragment)	AA metabolism	Lupinus angustifolius	E	ChL	M	4	3	3	9.9	7.9	7.9	49.915	10.293	6999600000	31	1.78845	0.0167	-2.20801	-2.88391
2	P34788	40S ribosomal protein S18	protein biosynthesis	Arabidopsis thaliana	J	not detected	other locations	2	2	2	16.4	16.4	16.4	17.545	323.31	12495000000	94	1.3802	0.0423922	-1.81806	-2.33536
3	P09761	Wound-induced protein WIN1	stress response	Solanum tuberosum	T	S	not detected	1	1	1	9	9	9	21.419	323.31	4672600000	254	2.51684	0.00490909	-1.66573	-3.88341
4	O65731	40S ribosomal protein S5 (Fragment)	protein biosynthesis	Cicer arietinum	J	not detected	not detected	3	3	3	12.7	12.7	12.7	22.018	35.57	11734000000	124	2.20323	0.00792982	-1.66098	-3.44649
5	A9PCL4	Peroxiredoxin-2	redox regulation	Populus trichocarpa	O	not detected	not detected	5	5	5	37	37	37	17.415	86.303	10323000000	99	1.87067	0.0152222	-1.55196	-2.99454
6	P08440	Fructose-bisphosphate aldolase. cytoplasmic isozyme SV=2	glycolysis	Zea mays	G	not detected	other locations	8	8	4	27.6	27.6	16.6	38.604	81.036	30450000000	406	3.19219	0.00225	-1.39981	-4.87953
7	P29409	Phosphoglycerate kinase. chloroplastic (Fragment)	Calvin cycle	Spinacia oleracea	G	Chl	Chl	8	4	2	22.9	13.2	6.5	45.572	323.31	6350100000	433	3.97211	0	-1.06648	-6.16197
8	Q9LD57	Phosphoglycerate kinase 1. chloroplastic	Calvin cycle	Arabidopsis thaliana	G	Chl	Chl	7	1	1	19.8	4.6	4.6	50.111	2.9852	2276400000	95	4.19473	0	-1.05429	-6.56064
9	P42795	60S ribosomal protein L11-1	protein biosynthesis	Arabidopsis thaliana	J	not detected	N, other locations	4	4	4	32.4	32.4	32.4	20.831	25.153	25201000000	196	3.7426	0.00032	-1.04877	-5.76713
10	Q9SAJ4	Phosphoglycerate kinase 3. cytosolic	glycolysis	Arabidopsis thaliana	G	not detected	other locations	5	1	1	18.2	4.2	4.2	42.131	14.865	6998300000	247	3.72801	0.000307692	-0.960255	-5.74256
11	P46299	40S ribosomal protein S4	protein biosynthesis	Gossypium hirsutum	J	M	other locations	5	5	2	17.2	17.2	7.6	29.634	23.409	16702000000	261	7.41872	0	-0.857366	-14.8652
12	Q42806	Pyruvate kinase. cytosolic isozyme	glycolysis	Glycine max	G	not detected	not detected	5	5	5	13.5	13.5	13.5	55.302	58.025	3233100000	130	4.3831	0	-0.819803	-6.91092
13	Q9SEI3	26S proteasome regulatory subunit 10B homolog A	protein degradation	Arabidopsis thaliana	O	not detected	N, other locations	5	4	4	16.8	13.8	13.8	44.816	12.206	3311600000	21	1.43824	0.0378969	-0.800371	-2.41365
14	P69310	Ubiquitin	protein degradation	Avena sativa	J	not detected	N, other locations	4	4	1	61.8	61.8	21.1	8.5247	323.31	44446000000	726	4.18008	0	-0.780569	-6.5339
15	O64937	Elongation factor 1-alpha	protein biosynthesis	Oryza sativa subsp. Japonica	J	not detected	not detected	12	1	1	36.5	5.4	5.4	49.292	323.31	25209000000	443	2.92971	0.00258824	-0.771882	-4.48183
16	Q9ZSQ4	Phosphoglucomutase. Cytoplasmic	glycolysis	Populus tremula	G	not detected	not detected	12	12	12	34.7	34.7	34.7	63.011	152.82	6361500000	76	2.68886	0.00348718	-0.764965	-4.12911
17	Q06364	Probable 26S proteasome non-ATPase regulatory subunit 3	protein degradation	Daucus carota	O	not detected	N	4	4	1	9.8	9.8	2.2	55.195	21.235	2377100000	25	2.92854	0.00251429	-0.757481	-4.48009
18	Q2RAK2	Pyruvate kinase 1. cytosolic	glycolysis	Oryza sativa subsp. Japonica	G	not detected	C	10	10	10	25	25	25	57.319	323.31	11920000000	359	3.76301	0.000333333	-0.743324	-5.80161
19	Q9FT36	Tubulin alpha chain	cytoskeleton	Daucus carota	Z	not detected	Z	16	1	0	54.5	3.3	0	49.64	39.807	3186000000	266	2.33444	0.00691667	-0.723635	-3.62776
20	Q43772	UTP--glucose-1-phosphate uridylyltransferase	carbohydrate metabolism	Hordeum vulgare	G	not detected	not detected	4	4	2	13.5	13.5	8.2	51.644	323.31	7626400000	113	4.12684	0	-0.705258	-6.43736
21	Q35322	NADH dehydrogenase [ubiquinone] iron-sulfur protein 3	energy synthesis	Oryza sativa subsp. Japonica	C	not detected	M	4	4	4	25.3	25.3	25.3	22.991	21.923	3853800000	49	5.70663	0	-0.698146	-9.77086
22	Q41140	Pyrophosphate--fructose 6-phosphate 1-phosphotransferase subunit alpha	glycolysis	Ricinus communis	G	not detected	not detected	4	4	2	8.9	8.9	5.3	67.36	176.57	5311800000	112	3.33713	0.00137931	-0.676096	-5.1058
23	Q96300	14-3-3-like protein GF14 nu	regulatory protein	Arabidopsis thaliana	O	not detected	N, other locations	4	2	1	18.5	11.7	4.5	29.824	5.711	2007700000	53	2.39545	0.00621277	-0.645495	-3.71276
24	Q42908	2.3-bisphosphoglycerate-independent phosphoglycerate mutase	glycolysis	Mesembryanthemum crystallinum	G	not detected	not detected	7	7	2	12.5	12.5	4.1	61.183	46.895	25539000000	38	2.59568	0.004	-0.633372	-3.99542
25	Q41142	Phospholipase D alpha 1	regulatory protein	Ricinus communis	I	not detected	PM,V	9	9	3	13.4	13.4	6.2	91.991	41.851	11029000000	455	2.66969	0.0036	-0.58365	-4.10148
26	Q9LXC0	Guanosine nucleotide diphosphate dissociation inhibitor	regulatory protein	Arabidopsis thaliana	O	not detected	S	2	2	2	8.3	8.3	8.3	49.549	31.255	1422300000	89	1.81739	0.0155949	-0.577644	-2.92281
27	P28734	Aspartate aminotransferase. Cytoplasmic	AA metabolism	Daucus carota	E	not detected	not detected	4	4	2	11.4	11.4	5.7	44.174	32.196	24439000000	351	4.01545	0	-0.549178	-6.23835
28	B9HSR7	Cyanate hydratase	secondary metabolism	Populus trichocarpa	E	not detected	not detected	2	2	2	21.6	21.6	21.6	18.415	114.1	1341900000	65	2.43902	0.00613333	-0.54706	-3.77377
29	P49210	60S ribosomal protein L9	protein biosynthesis	Oryza sativa subsp. Japonica	J	not detected	C	3	3	3	20.5	20.5	20.5	21.349	323.31	18411000000	412	1.6621	0.022381	-0.544756	-2.7143
30	P43643	Elongation factor 1-alpha	protein biosynthesis	Nicotiana tabacum	J	not detected	C	13	13	0	34.2	34.2	0	49.281	323.31	266410000000	1195	1.55279	0.0291236	-0.543022	-2.56765
31	Q42961	Phosphoglycerate kinase. Chloroplastic	Calvin cycle	Nicotiana tabacum	G	Chl	Chl	9	9	2	25.6	25.6	6.7	50.176	149.2	35021000000	585	2.29796	0.00704	-0.538468	-3.57715
32	Q9SCM3	40S ribosomal protein S2-4	protein biosynthesis	Arabidopsis thaliana	J	not detected	C	2	2	2	5.8	5.8	5.8	30.116	58.665	9829400000	380	1.64515	0.0223448	-0.511128	-2.69156
33	P48977	Alcohol dehydrogenase	secondary metabolism	Malus domestica	Q	not detected	not detected	4	4	1	15.8	15.8	5.8	41.408	41.632	6922400000	54	1.83138	0.0156842	-0.508465	-2.94164
34	P36397	ADP-ribosylation factor 1	energy, membrane transpassing	Arabidopsis thaliana	U	M	G	10	10	10	74.6	74.6	74.6	20.608	75.265	18703000000	319	2.55644	0.00474419	-0.501873	-3.93955
35	Q42662	5-methyltetrahydropteroyltriglutamate--homocysteine methyltransferase	secondary metabolism	Plectranthus scutellarioides	E	not detected	not detected	13	4	2	23.4	8.9	4.2	84.589	53.601	23253000000	451	4.06143	0	-0.481581	-6.32002
36	Q9S7C0	Heat shock 70 kDa protein 14	stress response, chaperone	Arabidopsis thaliana	O	not detected	N, other locations	3	3	3	5.3	5.3	5.3	91.749	15.428	9551300000	139	5.09022	0	-0.478493	-8.34446
37	Q03194	Plasma membrane ATPase 4	energy, membrane transpassing	Nicotiana plumbaginifolia	P	not detected	PM,V	14	14	1	17.1	17.1	1.2	105.19	149.53	27945000000	215	2.32986	0.00677551	-0.474833	-3.62139
38	O64982	26S proteasome regulatory subunit 7	protein degradation	Prunus persica	O	not detected	N, other locations	7	7	7	21.2	21.2	21.2	47.557	24.272	4416800000	48	2.27748	0.00718519	-0.456642	-3.54881
39	O23254	Serine hydroxymethyltransferase 4	AA metabolism	Arabidopsis thaliana	E	not detected	other locations	5	5	5	16.1	16.1	16.1	51.717	323.31	33969000000	366	4.61316	0	-0.430271	-7.35588
40	Q43321	Enolase	glycolysis	Alnus glutinosa	G	not detected	other locations	9	3	0	28.6	9.8	0	47.597	74.438	61218000000	379	1.75488	0.0179512	-0.424015	-2.83882
41	Q43007	Phospholipase D alpha 1	regulatory protein	Oryza sativa subsp. Japonica	I	S	not detected	5	3	2	8.1	5.9	4.4	92.218	323.31	8014100000	174	1.49614	0.0347111	-0.396173	-2.49156
42	Q8LPJ3	Probable alpha-mannosidase	carbohydrate metabolism	Arabidopsis thaliana	G	S	S	2	2	2	1.2	1.2	1.2	115.9	14.89	2463700000	40	2.12492	0.008875	-0.374369	-3.33923
43	Q9ASR1	Elongation factor 2	protein biosynthesis	Arabidopsis thaliana	J	not detected	other locations	13	13	5	21.7	21.7	7.1	93.89	323.31	29681000000	855	1.34665	0.0458846	-0.334279	-2.29
44	P49298	Citrate synthase. Mitochondrial	TCA cycle	Citrus maxima	C	M	M	5	5	0	13.8	13.8	0	52.182	29.158	9208600000	205	2.14327	0.00851613	-0.313114	-3.3643
45	Q39366	Putative lactoylglutathione lyase	secondary metabolism	Brassica oleracea var. gemmifera	G	not detected	not detected	2	2	1	8.9	8.9	4.3	31.646	42.024	4238800000	116	1.9932	0.0121159	-0.30372	-3.16005
46	Q10DV7	Actin-1	cytoskeleton	Oryza sativa subsp. Japonica	Z	not detected	Z	10	3	0	35	9.8	0	41.812	323.31	3286400000	65	2.16155	0.008	-0.301246	-3.38933
47	Q9FGX1	ATP-citrate synthase beta chain protein 2	secondary metabolism/ lipid metabolism	Arabidopsis thaliana	C	M	C	7	7	7	11.7	11.7	11.7	65.827	119.66	6893800000	305	1.33956	0.0460571	-0.266561	-2.2804
48	Q40078	V-type proton ATPase subunit B 1	energy, membrane transpassing	sHordeum vulgare	C	not detected	not detected	15	15	1	50.6	50.6	7.6	54.026	323.31	51786000000	1484	2.00265	0.0123582	-0.238748	-3.17286
49	P09469	V-type proton ATPase catalytic subunit A	energy, membrane transpassing	Daucus carota	C	not detected	not detected	17	17	0	38	38	0	68.835	323.31	52595000000	648	1.84854	0.0158904	-0.163267	-2.96473
MORE IN NM-Pb
50	Q8LF48	3-ketoacyl-CoA thiolase 1. peroxisomal	lipid metabolism	Arabidopsis thaliana	I	M	P	2	2	1	5.4	5.4	3.4	46.611	37.344	8537700000	309	1.8393	0.0158919	0.244589	2.95229
51	P09189	Heat shock cognate 70 kDa protein	stress response, chaperone	Petunia hybrida	O	not detected	not detected	21	21	0	45.3	45.3	0	71.226	323.31	124050000000	1861	2.28338	0.00723077	0.246269	3.55697
52	P37225	NAD-dependent malic enzyme 59 kDa isoform. mitochondrial	carbohydrate metabolism	Solanum tuberosum	C	M	M	4	4	4	8.8	8.8	8.8	66.271	9.952	2652100000	46	1.88946	0.0148169	0.250967	3.01986
53	O82043	Ketol-acid reductoisomerase. Chloroplastic	AA metabolism	Pisum sativum	E	Chl	Chl	5	5	1	12	12	1.9	62.851	323.31	24703000000	708	2.17928	0.008	0.252857	3.41362
54	Q40345	Isocitrate dehydrogenase [NADP]. chloroplastic (Fragment)	carbohydrate metabolism	Medicago sativa	C	S	Chl	7	7	1	18.7	18.7	2.5	48.383	92.949	25068000000	379	2.56203	0.00457143	0.257968	3.94749
55	Q8LFC0	Isocitrate dehydrogenase [NAD] regulatory subunit 1. mitochondrial	carbohydrate metabolism	Arabidopsis thaliana	E	M	M	5	5	2	17.7	17.7	9	39.626	15.266	10521000000	61	1.44394	0.0374167	0.273598	2.42133
56	Q6VAF9	Tubulin alpha-4 chain	cytoskeleton	Gossypium hirsutum	Z	not detected	Z	18	18	0	60.9	60.9	0	49.57	323.31	71255000000	1592	1.99439	0.0122941	0.282605	3.16167
57	Q43697	Tubulin beta-5 chain	cytoskeleton	Zea mays	Z	not detected	Z	21	21	0	69.2	69.2	0	50.043	323.31	63998000000	1203	2.24906	0.00712727	0.320668	3.50958
58	P12424	Glutamine synthetase	AA metabolism	Nicotiana plumbaginifolia	E	not detected	not detected	10	8	0	23.9	19.9	0	38.892	323.31	14600000000	887	1.9001	0.0147429	0.322138	3.03421
59	P22954	Probable mediator of RNA polymerase II transcription subunit 37c	proteine biosynthesis	Arabidopsis thaliana	O	not detected	N, other locations	18	5	1	38.9	9.3	1.8	71.386	110.85	13850000000	215	1.29791	0.0499813	0.334308	2.2239
60	O22342	ADP.ATP carrier protein 1. mitochondrial	energy synthesis	Gossypium hirsutum	C	not detected	M	7	7	4	22.8	22.8	9.3	42.093	204.62	44360000000	264	2.12559	0.00901587	0.342221	3.34014
61	Q02028	Stromal 70 kDa heat shock-related protein. chloroplastic	stress response, chaperone	Pisum sativum	O	Chl	Chl	9	9	2	13.2	13.2	1.6	75.514	77.372	15194000000	204	2.20265	0.0077931	0.362707	3.4457
62	Q08062	Malate dehydrogenase. Cytoplasmic	carbohydrate metabolism	Zea mays	C	not detected	PM	5	1	1	23.8	6.6	6.6	35.59	323.31	42558000000	127	1.48524	0.0356044	0.366103	2.4769
63	Q00834	Cysteine synthase	AA metabolism	Spinacia oleracea	E	not detected	not detected	4	4	2	16.6	16.6	7.7	34.186	323.31	10685000000	154	2.23851	0.00714286	0.379087	3.49504
64	O04499	2.3-bisphosphoglycerate-independent phosphoglycerate mutase 1	glycolysis	Arabidopsis thaliana	G	not detected	other locations	3	1	1	9.3	5	5	60.579	323.31	9780400000	111	1.81811	0.0157949	0.40838	2.92378
65	P31657	Probable cinnamyl alcohol dehydrogenase	secondary metabolism	Populus deltoides	Q	not detected	not detected	14	14	14	49.9	49.9	49.9	39.034	323.31	22239000000	296	1.45296	0.0368842	0.446444	2.43347
66	Q40665	Tubulin beta-3 chain	cytoskeleton	Oryza sativa subsp. Japonica	Z	not detected	Z	21	6	1	69.3	24.2	2.5	50.121	167.58	8771300000	147	3.26669	0.00186667	0.449008	4.99521
67	Q9XEA6	Cysteine synthase	AA metabolism	Oryza sativa subsp. Japonica	E	not detected	not detected	4	3	3	15.6	11.8	11.8	33.838	193.93	11169000000	190	1.83668	0.01568	0.450353	2.94877
68	Q43237	Caffeoyl-CoA O-methyltransferase	secondary metabolism	Vitis vinifera	Q	not detected	not detected	4	4	0	26.4	26.4	0	27.234	31.054	2407100000	118	1.65327	0.0223059	0.455553	2.70246
69	Q7SIC9	Transketolase. Chloroplastic	Calvin cycle	Zea mays	G	not detected	Chl	5	4	3	16.1	13	11.7	72.993	323.31	3452800000	65	1.75529	0.0181728	0.471178	2.83936
70	P08927	RuBisCO large subunit-binding protein subunit beta. Chloroplastic	Calvin cycle	Pisum sativum	O	Chl	Chl	10	10	10	26.9	26.9	26.9	62.983	323.31	22396000000	233	4.136	0	0.493424	6.4539
71	P31542	ATP-dependent Clp protease ATP-binding subunit ClpA homolog CD4B. Chloroplastic	protein degradation	Solanum lycopersicum	I	Chl	not detected	7	7	7	12.5	12.5	12.5	102.24	323.31	4398500000	52	1.65235	0.0223721	0.493427	2.70123
72	B9DGD6	Acetyl-coenzyme A synthetase. chloroplastic/glyoxysomal	lipid metabolism	Arabidopsis thaliana	I	Chl	Chl,P	3	3	3	5.1	5.1	5.1	81.888	38.07	2946900000	72	2.88253	0.00266667	0.494182	4.41187
73	O04867	Glutamine synthetase	AA metabolism	Alnus glutinosa	E	not detected	not detected	10	10	6	34	34	18.3	39.324	323.31	34424000000	680	1.82523	0.0155844	0.523436	2.93336
74	P49299	Citrate synthase. Glyoxysomal	carbohydrate metabolism	Cucurbita maxima	C	not detected	P	8	8	4	23.3	23.3	14.5	56.759	30.503	4336900000	98	4.11653	0	0.531121	6.41877
75	Q1PER6	L-ascorbate peroxidase 2. cytosolic	redox regulation	Arabidopsis thaliana	P	not detected	other locations	3	3	2	17.9	17.9	12.7	28.006	86.422	8264200000	205	1.58623	0.0258636	0.542343	2.61252
76	P16059	Oxygen-evolving enhancer protein 2. chloroplastic	photosynthesis	Pisum sativum	S	Chl	Chl	2	2	2	12.4	12.4	12.4	28.047	323.31	2391700000	64	2.27995	0.00716981	0.579213	3.55224
77	Q9ZRB0	Tubulin beta-3 chain	cytoskeleton	Triticum aestivum	Z	not detected	Z	20	2	0	66.7	7	0	49.96	26.067	1785400000	74	1.33141	0.0462264	0.588359	2.26935
78	Q14FF0	ATP synthase subunit beta. Chloroplastic	energy	Populus alba	C	not detected	Chl	13	13	4	47.8	47.8	16.7	53.623	258.15	11342000000	207	3.1531	0.00242424	0.59073	4.81935
79	Q9SIB9	Aconitate hydratase 3. mitochondrial	carbohydrate metabolism	Arabidopsis thaliana	AJ	Chl	M	8	8	0	14.8	14.8	0	108.2	226.96	18684000000	746	3.66288	0.000444444	0.604842	5.63358
80	Q00763	Caffeic acid 3-O-methyltransferase 1	secondary metabolism	Populus tremuloides	D	not detected	not detected	15	15	2	67.1	67.1	14.8	39.805	323.31	39788000000	619	4.07232	0	0.612722	6.33945
81	P54774	Cell division cycle protein 48 homolog	other	Glycine max	O	not detected	PM	16	16	1	27.9	27.9	2.1	89.769	276.11	18513000000	427	3.19528	0.00232258	0.657505	4.8843
82	A6YGB8	Photosystem II protein D1	photosynthesis	Pleurastrum terricola	C	not detected	Chl	4	4	1	15.4	15.4	3.2	38.149	39.674	8132600000	154	2.09015	0.00969697	0.663486	3.29178
83	Q9BBT1	Photosystem II CP43 reaction center protein	photosynthesis	Lotus japonicus	O	not detected	Chl	4	4	4	16.7	16.7	16.7	50.342	210	5102100000	107	3.55691	0.000428571	0.705578	5.45881
84	P49608	Aconitate hydratase. Cytoplasmic	carbohydrate metabolism	Cucurbita maxima	AJ	not detected	not detected	7	2	2	14.5	4	4	98.004	58.722	10243000000	149	2.42293	0.006	0.710505	3.7512
85	P08824	RuBisCO large subunit-binding protein subunit alpha (Fragment)	Calvin cycle	Ricinus communis	O	not detected	Chl	10	10	4	29.9	29.9	13.1	52.378	323.31	20893000000	161	3.97453	0	0.710559	6.16622
86	Q14FE9	Ribulose bisphosphate carboxylase large chain	Calvin cycle	Populus alba	C	not detected	Chl	12	12	2	36.8	36.8	4.2	52.736	323.31	105210000000	883	6.04835	0	0.860283	10.6439
87	Q14FD1	Photosystem II CP47 reaction center protein	photosynthesis	Populus alba	G	M	Chl	8	8	2	19.5	19.5	7.5	56.116	83.188	7552400000	135	4.62877	0	0.879664	7.38681
88	Q9LTX9	Heat shock 70 kDa protein 7. chloroplastic	stress response, chaperone	Arabidopsis thaliana	O	Chl	Chl	8	3	0	15.9	8.5	0	76.996	205.2	4513400000	105	2.17374	0.008	0.893216	3.40602
89	P04078	Glutamine synthetase cytosolic isozyme	AA metabolism	Medicago sativa	E	not detected	not detected	8	2	0	21.6	11	0	39.107	323.31	11143000000	633	1.48421	0.0352609	0.895026	2.47551
90	Q01899	Heat shock 70 kDa protein. Mitochondrial	stress response, chaperone	Phaseolus vulgaris	O	M	M	5	5	1	14.8	14.8	4.3	72.536	188.68	6680200000	155	4.36649	0	0.998774	6.87954
91	Q9ASR0	Tubulin beta-3 chain	cytoskeleton	Arabidopsis thaliana	Z	not detected	Z	20	2	0	63.1	6	0	50.733	42.163	5355900000	143	1.37855	0.0419806	1.01916	2.33313
92	A9P822	S-adenosylmethionine synthase 1	secondary metabolism	Populus trichocarpa	H	not detected	other locations	14	14	1	59.9	59.9	3.8	43.213	323.31	106550000000	611	4.99244	0	1.08739	8.13417
93	P45730	Phenylalanine ammonia-lyase	stress response	Populus trichocarpa	Q	not detected	not detected	10	10	4	21	21	9.4	77.918	88.914	10091000000	79	2.11194	0.00910769	1.21165	3.3215
94	Q8W1L6	Peroxisomal fatty acid beta-oxidation multifunctional protein	lipid metabolism	Oryza sativa subsp. japonica	I	not detected	P,Z	3	3	2	8	8	5.2	78.46	8.5818	1319500000	42	1.43733	0.0372525	1.33019	2.41243
95	Q7XT99	Probable aldo-keto reductase 2	redox regulation	Oryza sativa subsp. japonica	C	M	not detected	3	3	1	10.8	10.8	4	38.233	247.69	71356000000	547	8.0046	0	1.37598	17.0951
96	O65316	Actin	cytoskeleton	Mesostigma viride	Z	not detected	Z	7	2	1	32.1	12.2	4.2	41.478	192.92	10735000000	333	1.4759	0.0353191	1.4269	2.46433
97	A9PEK8	S-adenosylmethionine synthase 3	secondary metabolism	Populus trichocarpa	C	M	not detected	13	5	1	55.7	28.6	5.6	43.169	323.31	23128000000	241	7.41026	0	1.52138	14.835
98	O04397	Ferredoxin--NADP reductase. root-type isozyme. chloroplastic	photosynthesis	Nicotiana tabacum	C	Chl	Chl	5	5	5	11.5	11.5	11.5	41.957	323.31	6894400000	30	1.43747	0.0376327	1.66704	2.41261
99	O22263	Protein disulfide-isomerase like 2-1	protein biosynthesis	Arabidopsis thaliana	O	S	ER	4	4	2	14.1	14.1	6.1	39.496	8.6956	9263500000	46	1.38898	0.0419406	1.71854	2.34721
100	Q9SVD7	Ubiquitin-conjugating enzyme E2 variant 1D	protein degradation	Arabidopsis thaliana	O	not detected	N	4	4	4	41.1	41.1	41.1	16.533	87.291	4880500000	35	2.2975	0.00713725	1.87664	3.57652
101	Q9C5B9	Probable aldo-keto reductase 1	redox regulation	Probable aldo-keto reductase	C	not detected	not detected	3	2	2	9	5.8	5.8	37.596	105	6398700000	195	4.53078	0	1.95853	7.1943
102	Q43848	Transketolase. Chloroplastic	Calvin cycle	Solanum tuberosum	G	Chl	Chl	5	3	3	11.6	8.8	8.8	79.991	11.133	13707000000	90	1.73158	0.0186506	1.95993	2.80753
103	P39207	Nucleoside diphosphate kinase 1	energy	Arabidopsis thaliana	F	not detected	P,N	3	3	2	21.5	21.5	11.4	16.5	269.96	18206000000	159	1.48123	0.0352258	1.97992	2.47151
104	P27322	Heat shock cognate 70 kDa protein 2	stress response, chaperone	Solanum lycopersicum	O	not detected	not detected	21	4	1	48.4	10.7	1.9	70.706	323.31	17182000000	76	1.42778	0.0378	2.21073	2.39955
105	P85086	Ribulose bisphosphate carboxylase/oxygenase activase. chloroplastic (Fragments)	Calvin cycle	Arachis hypogaea	O	not detected	Chl	4	4	3	44.3	44.3	30.7	15.046	89.285	2608800000	221	5.83026	0	2.21087	10.0795
106	P42760	Glutathione S-transferase F6	stress response	Arabidopsis thaliana	O	not detected	C	1	1	1	6.2	6.2	6.2	23.486	4.6649	15384000000	117	2.87337	0.00259459	2.54606	4.39834
107	Q41350	Osmotin-like protein	stress response	Solanum lycopersicum	S	S	S	1	1	1	9.5	9.5	9.5	27.265	44.794	11275000000	47	2.8543	0.00284211	2.944	4.37021
