# Supplementary material for: Pb Stress and Ectomycorrhizas: Strong Protective Proteomic Responses in Poplar Roots Inoculated with Paxillus involutus Isolate and Characterized by Low Root Colonization Intensity
Source: Int J Mol Sci. 2021 Apr 21;22(9):4300. doi: 10.3390/ijms22094300 (PMC8122328; doi:10.3390/ijms22094300)
Supplement: Supplementary file 1 [file ijms-22-04300-s001.zip › supplementary files/Table S2_IV2021.xlsx]

## Sheet: Raw metabolomic data
NM-Pb	NM-Pb	NM-Pb	M-Pb	M-Pb	M-Pb	NM-Control	NM-Control	NM-Control	Student's T-test Significant NM-Pb vs NM-Control	Student's T-test Significant M-Pb vs NM-Control	Student's T-test Significant M-Pb vs NM-Pb	ANOVA Significant	Mass	Identification	Compound name*
25.5923	26.6611	26.245	28.2367	27.3658	27.5134	25.3974	25.2426	26.0465		+		+	273	1,2,3-Propanetricarboxylic acid, 2-[(trimethylsilyl)oxy]-, tris(trimethylsilyl) ester	Citric acid
20.4541	21.8113	21.8146	20.8677	21.1847	21.0077	20.6062	20.693	20.5899		+			254	1,2-Benzenediol bis(trimethylsilyl) ether	Catechol
23.4206	24.6043	24.1924	22.0983	22.6016	22.9503	23.9211	23.2945	23.8026		+		+	245	2-Butenedioic acid (E)-, bis(trimethylsilyl) ester	Fumaric acid
27.2379	28.6724	28.0762	28.882	28.405	28.437	27.4963	27.4573	27.3165		+			84	2-Pyrrolidone-5-carboxylic acid, trimethylsilyl ester	Pyroglutamic acid
16.2839	21.3691	20.953	21.3711	21.9099	21.7848	18.9868	17.6431	18.2533		+			180	3-Pyridinecarboxylic acid, trimethylsilyl ester	Pyroglutamic acid
21.1771	21.7396	21.1886	21.6969	21.3293	21.1651	22.2478	21.9505	22.4384		+		+	337	9,12-Octadecadienoic acid (Z,Z)-, trimethylsilyl ester	Linoleic acid
26.3517	25.9424	25.992	21.8499	22.2882	22.7045	25.7804	26.1607	25.2726		+	+	+	147	Acetic acid, [(trimethylsilyl)oxy]-, trimethylsilyl ester	Glycolic acid
19.8394	21.1997	20.7565	22.0918	21.5038	21.65	20.6942	20.4301	20.473		+		+	296	Analyte 1006
16.8824	19.1532	20.501	21.4149	20.4274	21.0012	17.85	17.9031	18.4326		+			368	Analyte 1022
22.1428	23.2977	23.1435	21.7522	20.9124	21.2677	22.2579	22.9725	23.7149		+		+	361	Analyte 1030
21.5971	21.972	22.6249	23.9425	23.2293	23.5184	21.4455	21.4109	22.3423		+		+	456	Analyte 1047
23.1075	23.6443	23.0159	23.1127	22.8369	22.915	24.1335	23.5601	23.6211		+			146	Analyte 105
23.075	24.1435	22.8992	20.4599	18.3864	18.6645	18.3233	22.8415	23.2502			+		204	Analyte 1083
17.6418	19.3288	21.9684	25.1476	24.4284	24.6235	18.8084	17.9906	17.9481		+		+	204	Analyte 1085
18.9387	20.4032	20.9968	20.4628	20.9536	21.0723	19.4506	19.4006	19.1452		+			117	Analyte 248
21.6526	23.4496	22.5898	17.9098	18.0185	17.1851	22.338	21.7757	22.0501		+	+	+	131	Analyte 293
23.6398	25.1731	24.128	21.351	20.6789	21.131	24.1859	23.727	24.1698		+	+	+	117	Analyte 306
22.256	23.5826	22.8344	20.0956	17.9141	17.6202	22.747	22.2207	22.6247		+	+	+	103	Analyte 307
22.5429	23.8783	22.7077	21.4751	20.6012	20.8763	22.89	22.5584	22.5945		+		+	117	Analyte 320
19.3332	19.699	20.0501	20.8534	20.9429	20.6372	18.9777	17.2076	18.7785		+	+	+	212	Analyte 324
21.9799	22.9599	23.0624	21.3129	21.2265	21.5062	23.0218	22.3349	22.8138		+		+	205	Analyte 327
18.3657	18.7323	17.305	22.1367	21.963	22.0341	19.0784	17.5173	18.5888		+	+	+	189	Analyte 377
21.1385	22.233	21.7537	22.7128	22.4994	22.8611	21.3503	20.7729	21.7633		+		+	120	Analyte 398
20.5644	21.7349	22.0932	23.0385	22.4247	22.5314	18.5439	17.8226	19.9811		+		+	153	Analyte 399
19.1019	21.2029	23.8838	24.8368	24.4737	24.6153	19.5073	16.9881	22.2725		+			186	Analyte 418
21.972	22.9982	22.6696	23.8282	23.3985	23.5346	22.2202	21.9319	22.437		+		+	245	Analyte 460
20.6976	21.9075	21.3666	22.1263	21.8757	22.224	17.9165	20.6271	17.4292		+		+	245	Analyte 469
20.3109	21.1222	21.0381	18.6317	18.5329	18.4969	20.6464	20.5663	20.9096		+	+	+	245	Analyte 484
20.5381	21.7878	17.1067	17.9797	18.2974	19.4177	21.4265	20.0181	20.6838		+			233	Analyte 500
20.4913	21.3324	21.7109	23.2125	22.8738	22.818	18.1291	18.2793	20.889		+	+	+	117	Analyte 510
22.2607	22.2275	21.3469	24.2073	23.882	23.7117	21.1169	21.4444	23.1795			+	+	117	Analyte 511
21.4149	22.571	21.7799	22.4885	21.9125	21.8547	21.25	20.6373	21.2977		+			392	Analyte 525
20.9373	20.2397	21.0186	18.76	18.9428	17.5728	21.0062	19.2475	20.6889			+	+	244	Analyte 56
20.1045	20.9972	20.9402	22.6979	22.0584	22.1715	20.5704	20.3114	20.9766		+	+	+	214	Analyte 567
18.9582	19.4673	19.3789	21.2873	20.7237	20.6862	18.3786	18.0424	19.0508		+	+	+	333	Analyte 570
19.8159	21.1313	20.9633	22.214	21.882	21.8827	20.2437	20.463	21.1298		+		+	292	Analyte 578
16.7681	20.3788	19.395	21.7302	20.5687	20.3881	18.0622	18.0081	19.2931		+			217	Analyte 589
18.505	18.5434	17.5259	18.3063	18.1125	18.1216	19.0236	19.7069	19.9912		+		+	244	Analyte 636
18.4445	19.6787	18.2256	21.475	20.6417	21.0881	18.4312	18.1497	19.3006		+	+	+	117	Analyte 664
22.639	23.4695	23.5613	19.1959	19.4435	18.1574	23.3846	23.2782	23.8256		+	+	+	204	Analyte 691
17.5659	19.9867	21.2845	24.3632	23.1636	23.2577	18.2569	18.3614	21.2722		+		+	73	Analyte 712
21.833	22.797	22.3754	19.2667	20.2792	18.3638	22.4427	21.7916	22.3273		+	+	+	217	Analyte 744
16.8821	18.0204	18.0043	23.3052	22.0972	22.3435	18.4817	18.3228	18.5879		+	+	+	130	Analyte 750
19.9984	21.095	21.546	21.7842	21.3414	21.5371	19.5059	20.5776	20.4049		+			342	Analyte 765
24.6706	26.2307	25.8436	24.6904	24.0508	24.175	25.5899	25.37	25.8274		+			81	Analyte 775
22.5038	23.8041	23.2578	22.5306	22.0725	22.104	23.5158	23.4433	24.0403		+		+	204	Analyte 778
24.3838	25.4429	25.5131	20.9993	20.9019	21.1153	24.9776	24.5864	25.1727		+	+	+	204	Analyte 791
20.7423	22.1757	21.713	17.772	17.7604	18.0496	21.7762	21.4777	18.8231			+	+	159	Analyte 803
21.1891	22.4053	22.8067	21.0766	18.0322	18.7179	22.0128	22.1049	22.6756				+	111	Analyte 807
22.6964	23.9903	23.7814	22.4212	18.1023	17.5981	23.4667	23.4709	24.0898				+	204	Analyte 810
17.7795	19.2993	17.8181	21.5308	20.8522	20.7921	17.9794	22.3617	22.9661			+		204	Analyte 858
17.7533	24.8093	24.735	19.74	18.4996	17.963	24.6716	24.3298	24.8856		+			109	Analyte 861
21.7582	22.3984	22.2531	18.0273	19.4334	17.691	21.5811	20.7441	18.9735			+	+	256	Analyte 871
18.0822	23.4582	23.1699	25.3436	24.5352	24.7614	22.9886	22.9603	23.5343		+			204	Analyte 882
20.7822	21.1316	21.3309	17.6366	17.9946	18.937	21.1756	21.7452	21.498		+	+	+	177	Analyte 90
21.239	21.9863	22.3142	17.1186	19.3515	18.2655	21.4358	21.1319	21.7129		+	+	+	316	Analyte 922
21.7944	22.7312	22.9374	25.5373	24.5584	24.7218	22.2384	21.9276	22.6163		+	+	+	284	Analyte 944
18.0069	18.0322	18.0784	19.3318	18.5135	19.7466	16.4465	17.6527	16.9418		+		+	364	Analyte 951
21.6316	22.7766	22.8348	25.6905	24.8411	24.8705	22.2258	21.9369	20.8849		+	+	+	284	Analyte 954
17.6296	19.4644	19.0219	22.893	22.1117	22.1043	17.9313	18.0212	17.724		+	+	+	342	Analyte 957
21.6466	18.3914	17.7704	22.6827	22.3015	22.3999	18.6073	17.1962	18.0753		+		+	356	Analyte 981
25.7559	26.2803	26.5871	26.0784	26.0349	26.2029	25.178	22.6427	23.7586				+	86	Analyte 99
22.3619	19.0892	22.544	19.5342	17.6563	20.7958	22.5923	23.6185	22.6585		+			147	Bis(trimethylsilyl) sulfate
24.9841	26.1486	25.5475	24.6183	23.7645	23.9009	24.98	24.7761	25.5681				+	307	D-(-)-Fructose, pentakis(trimethylsilyl) ether, methyloxime (anti)	D-(-)-Fructose (anti)
23.0036	22.522	23.1111	18.2807	17.7362	19.7774	17.4353	18.8074	22.391			+		289	D-(-)-Ribofuranose, tetrakis(trimethylsilyl) ether (isomer 1)	D-(-)-Ribofuranose (isomer 1)
22.889	23.8974	24.0809	24.2564	23.8422	23.8845	23.2518	23.2126	23.6417		+			147	D-(+)-Talofuranose, pentakis(trimethylsilyl) ether (isomer 2)	D-(+)-Talofuranose (isomer 2)
29.4961	30.2794	30.3969	25.918	25.0729	25.2885	29.1629	29.1418	29.5975		+	+	+	319	d-Galactose, 2,3,4,5,6-pentakis-O-(trimethylsilyl)-, o-methyloxyme, (1E)-	d-Galactose
20.1113	16.5294	17.7803	23.6493	22.9412	23.2042	18.6684	15.7536	14.0485		+	+	+	498	d-Glucose, 2,3,4,5,6-pentakis-O-(trimethylsilyl)-, o-methyloxyme, (1E)-	d-Glucose
27.0757	27.8327	27.9985	23.382	22.5726	22.6525	26.7336	26.6508	27.0982		+	+	+	594	d-Glucose, 2,3,4,5,6-pentakis-O-(trimethylsilyl)-, o-methyloxyme, (1Z)-	d-Glucose
26.9495	27.8032	28.0264	22.2145	20.9506	18.5365	26.6756	17.9707	18.1683			+		361	D-Lactose, octakis(trimethylsilyl) ether, methyloxime (isomer 2)	D-Lactose
24.0764	25.2109	25.1516	17.8668	18.0588	18.9982	24.6907	23.7812	24.0807		+	+	+	320	erythro-Tetrodialdose, bis(O-methoxime), bis-O-trimethylsilyl	erythro-Tetrodialdose
27.2395	29.0154	28.5983	27.9701	27.171	27.3782	28.3997	28.2624	28.2756		+			1845	Ethyl 2,3,4,6-tetrakis-O-(trimethylsilyl)-D-glucopyranoside	Ethyl .alpha.-D-glucopyranoside
24.9631	26.0149	26.1388	20.5555	18.3402	17.4978	25.2391	25.1345	25.4863		+	+	+	160	Galacto-Hexodialdose, 2,3,4,5-tetrakis-O-(trimethylsilyl)-, bis(O-methyloxime)	Galacto-Hexodialdose
22.3288	23.4741	23.0743	30.9692	29.6529	29.7877	23.104	22.8625	23.4451		+	+	+	615	Hydroquinone-?-d-glucopyranoside,pentakis(trimethylsilyl)-	Arbutin
27.5885	28.7075	28.0821	29.1591	28.5996	28.7303	27.8029	27.6798	28.0928		+			364	L-(+)-Tartaric acid, bis(trimethylsilyl) ether, bis(trimethylsilyl) ester	L-(+)-tartaric acid
17.8667	18.43	19.8747	21.7238	21.9154	21.8379	18.135	16.3054	19.514		+	+	+	248	L-Asparagine, N,N2-bis(trimethylsilyl)-, trimethylsilyl ester	L-Asparagine
24.5518	25.5967	25.4193	25.0108	24.6595	24.9053	25.6183	25.3249	25.8299		+			217	L-Threitol, tetrakis(trimethylsilyl) ether	L-Threitol
24.5786	24.5163	24.2939	23.8936	24.424	24.4376	23.8197	22.7822	23.5154				+	117	l-Threonine, O-(trimethylsilyl)-, trimethylsilyl ester	L-Threonine
28.3109	29.753	29.0483	28.3199	27.617	27.7997	28.7647	28.9552	29.4767		+			816	Mannose, 6-deoxy-2,3,4,5-tetrakis-O-(trimethylsilyl)-, L-	L-Rhamnose
23.4907	24.496	24.3133	22.1842	21.9326	22.0094	23.9963	23.7323	24.0642		+	+	+	247	Pentanedioic acid, 3-methyl-3-[(trimethylsilyl)oxy]-, bis(trimethylsilyl) ester	3-Hydroxy-3-methylglutaric acid
17.2873	18.1683	18.3809	18.7916	17.4427	23.9472	24.8529	23.9092	23.7088				+	147	Propanedioic acid, bis(trimethylsilyl) ester	Propanedioic acid
23.8878	23.8629	23.8411	21.5554	21.1413	21.8506	23.0427	24.8118	23.6187		+	+	+	174	Propanoic acid, 2-(methoxyimino)-, trimethylsilyl ester	Pyruvic acid
22.1292	23.206	22.8138	20.343	21.0352	21.2237	22.5345	21.8953	22.5358		+	+	+	292	Propanoic acid, 2,3-bis[(trimethylsilyl)oxy]-, trimethylsilyl ester	Glyceric acid
21.0877	21.4952	20.7564	21.4032	20.9975	20.5659	22.3544	23.1244	23.1737		+		+	418	?-Linolenic acid, trimethylsilyl ester	Linoleic acid
25.3029	26.2694	26.2194	27.8729	26.9412	27.2334	25.6118	25.6542	26.1136		+		+	368	Silane, [[2-[3,4-bis[(trimethylsilyl)oxy]phenyl]-3,4-dihydro-2H-1-benzopyran-3,5,7-triyl]tris(oxy)]tris[trimethyl-, (2R-cis)-	Catechine
23.1155	24.3616	24.1601	24.7337	24.4785	24.4955	23.9962	23.307	23.6967		+			57	Tetradecane	Tetradecane
18.5297	19.8114	18.2387	23.1675	23.1523	23.6478	19.748	20.1724	17.4322		+	+	+	202	Tryptophan, bis(trimethylsilyl)-	Tryptophan
